# Supplementary material for: Bactericidal activity of mammalian histones is caused by large membrane pore formation
Source: Cell Rep. Author manuscript; Available in PMC 2025 Jun 16. (PMC12168145; doi:10.1016/j.celrep.2025.115658)
Supplement: 2 [file NIHMS2085648-supplement-2.xlsx]

## Sheet: Fig. 1a
Untreated	33000000	29000000	30000000		Column D	0.5 µg/ml PMB + 10 µg/ml H2A
10 µg/ml H2A	16000000	17000000	17000000		vs.	vs.
0.5 µg/ml PMB	1700000	2100000	1500000		Column C	0.5 µg/ml PMB
1 µg/ml PMB	1000	1	1
0.5 µg/ml PMB + 10 µg/ml H2A	1	1	1		Unpaired t test with Welch's correction
1 µg/ml PMB + 10 µg/ml H2A	1	1	1		P value	0.0098
					P value summary	**
					Significantly different (P < 0.05)?	Yes
					One- or two-tailed P value?	Two-tailed
					Welch-corrected t, df	t=10.02, df=2.000
					How big is the difference?
					Mean of column C	1766667
					Mean of column D	1
					Difference between means (D - C) ± SEM	-1766666 ± 176383
					95% confidence interval	-2525582 to -1007749
					R squared (eta squared)	0.9805
					F test to compare variances
					F, DFn, Dfd	Infinity, 2, 2
					P value	<0.0001
					P value summary	****
					Significantly different (P < 0.05)?	Yes
					Data analyzed
					Sample size, column C	3
					Sample size, column D	3

## Sheet: Fig. 1b
Untreated			10 µg/ml H2A			1 µg/ml PMB			1 µg/ml PMB + 10 µg/ml H2A				Column B	1 µg/ml PMB + 10 µg/ml H2A (log10)
16000000	19000000	16000000	16000000	17000000	18000000	5000000	13000000	4000000	300	100	1		vs.	vs.
													Column A	1 µg/ml PMB (log10)
													Unpaired t test with Welch's correction
						1 µg/ml PMB (log10)			1 µg/ml PMB + 10 µg/ml H2A (log10)				P value	0.0166
						6.69897	7.11394	6.60206	2.47712	2	0		P value summary	*
													Significantly different (P < 0.05)?	Yes
													One- or two-tailed P value?	Two-tailed
													Welch-corrected t, df	t=6.856, df=2.171
													How big is the difference?
													Mean of column A	6.805
													Mean of column B	1.492
													Difference between means (B - A) ± SEM	-5.313 ± 0.7749
													95% confidence interval	-8.407 to -2.218
													R squared (eta squared)	0.9559
													F test to compare variances
													F, DFn, Dfd	23.36, 2, 2
													P value	0.0821
													P value summary	ns
													Significantly different (P < 0.05)?	No
													Data analyzed
													Sample size, column A	3
													Sample size, column B	3

## Sheet: Fig. 1c
Hours	P.a. + PMB + H2A		P.a. + 480 µg/mL Gentamicin		P.a. + 240 µg/ml Gentamicin		P.a. + PMB		P.a. + H2A		P.a. only
	Mean	SEM	Mean	SEM	Mean	SEM	Mean	SEM	Mean	SEM	Mean	SEM
0	100	0	100	0	100	0	100	0	100	0	100	0
24	100	0	100	0	100	0	22	19.2	0	0	0	0
48	100	0	100	0	67	33.3	0	0	0	0	0	0
72	100	0	100	0	67	33.3	0	0	0	0	0	0
120	100	0	100	0	67	33.3	0	0	0	0	0	0

## Sheet: Fig. 1e
PBS																		H2A													PMB																	PMB + H2A
52.3981	29.2002	41.9959	23.7194	28.0073	35.9892	17.3134	28.5498	62.7536	47.3726	42.8178	41.5657	54.3076	45.6308	47.4787	51.6568	37.8021	50.4513	48.8467	27.1127	36.0237	31.0631	25.2363	37.0973	29.614	28.126	45.6748	41.1108	49.633	46.8105	47.7526	3.91712	37.1528	11.6575	20.9849	2.52476	4.32951	0	0.890498	42.8572	28.2483	61.7249	21.3158	38.2725	25.7639	13.9454	32.8842	44.7507	9.1652	5.6428
[truncated: 38 more columns]

## Sheet: Fig. 1f
PBS	6500000	1150000	550000	1400	40000	5500000	14000	7000000	10500000	150000	600000	1950000	450000	7500000	3000000	4000000	950000		Column C	H2A (log10)		Column E	PMB + H2A (log10)			Column E	PMB + H2A (log10)
H2A	28000000	9000000	1150000	1000	240000	1600000	6500000	600000	350000	600000	2600000	1500000	200000						vs.	vs.		vs.	vs.			vs.	vs.
PMB	50.5	27500	350	1	1	1	1	450	550000	700	500	4500000	250000	400	100	4500	75000		Column B	PBS (log10)		Column D	PMB (log10)			Column B	PBS (log10)
PMB + H2A	1	1	1	250	1	1	150	1	1	50	350	50	150000	800	20000	1	4000
Gentamicin	1	1	1	1	1	50.5	1	1	1	1	1	1	1	1	1	1	1		Unpaired t test with Welch's correction			Unpaired t test with Welch's correction				Unpaired t test with Welch's correction
																			P value	0.4676		P value	0.034			P value	<0.0001
																			P value summary	ns		P value summary	*			P value summary	****
PBS (log10)	6.81291	6.0607	5.74036	3.14613	4.60206	6.74036	4.14613	6.8451	7.02119	5.17609	5.77815	6.29003	5.65321	6.87506	6.47712	6.60206	5.97772		Significantly different (P < 0.05)?	No		Significantly different (P < 0.05)?	Yes			Significantly different (P < 0.05)?	Yes
H2A (log10)	7.44716	6.95424	6.0607	3	5.38021	6.20412	6.81291	5.77815	5.54407	5.77815	6.41497	6.17609	5.30103						One- or two-tailed P value?	One-tailed		One- or two-tailed P value?	One-tailed			One- or two-tailed P value?	One-tailed
PMB (log10)	1.70329	4.43933	2.54407	0	0	0	0	2.65321	5.74036	2.8451	2.69897	6.65321	5.39794	2.60206	2	3.65321	4.87506		Welch-corrected t, df	t=0.08197, df=25.96		Welch-corrected t, df	t=1.892, df=30.84			Welch-corrected t, df	t=8.722, df=26.77
PMB + H2A (log10)	0	0	0	2.39794	0	0	2.17609	0	0	1.69897	2.54407	1.69897	5.17609	2.90309	4.30103	0	3.60206
Gentamicin (log10)	0	0	0	0	0	1.70329	0	0	0	0	0	0	0	0	0	0	0		How big is the difference?			How big is the difference?				How big is the difference?
																			Mean of column B	5.879		Mean of column D	2.812			Mean of column B	5.879
																			Mean of column C	5.912		Mean of column E	1.559			Mean of column E	1.559
																			Difference between means (C - B) ± SEM	0.03260 ± 0.3976		Difference between means (E - D) ± SEM	-1.253 ± 0.6626			Difference between means (E - B) ± SEM	-4.320 ± 0.4953
																			95% confidence interval	-0.7848 to 0.8500		95% confidence interval	-2.605 to 0.09831			95% confidence interval	-5.337 to -3.304
																			R squared (eta squared)	0.0002587		R squared (eta squared)	0.104			R squared (eta squared)	0.7397
																			F test to compare variances			F test to compare variances				F test to compare variances
																			F, DFn, Dfd	1.002, 12, 16		F, DFn, Dfd	1.482, 16, 16			F, DFn, Dfd	2.585, 16, 16
																			P value	0.9759		P value	0.4402			P value	0.0662
																			P value summary	ns		P value summary	ns			P value summary	ns
																			Significantly different (P < 0.05)?	No		Significantly different (P < 0.05)?	No			Significantly different (P < 0.05)?	No
																			Data analyzed			Data analyzed				Data analyzed
																			Sample size, column B	17		Sample size, column D	17			Sample size, column B	17
																			Sample size, column C	13		Sample size, column E	17			Sample size, column E	17

## Sheet: Fig. 2c
Untreated	H2A	PMB	PMB + H2A		Column D	PMB + H2A
0	0	0	2		vs.	vs.
0	0	0	2		Column C	PMB
0	0	0	2
0	0	0	2		Unpaired t test with Welch's correction
0	0	0	3		P value	<0.0001
0	0	0	5		P value summary	****
0	0	0	5		Significantly different (P < 0.05)?	Yes
0	0	0	1		One- or two-tailed P value?	Two-tailed
0	0	0	7		Welch-corrected t, df	t=5.673, df=38.00
	0	0	2
	0	0	2		How big is the difference?
	0	0	6		Mean of column C	0
	0	0	1		Mean of column D	1.795
		0	1		Difference between means (D - C) ± SEM	1.795 ± 0.3164
			1		95% confidence interval	1.154 to 2.435
			0		R squared (eta squared)	0.4585
			5
			2		F test to compare variances
			0		F, DFn, Dfd	Infinity, 38, 13
			4		P value	<0.0001
			1		P value summary	****
			5		Significantly different (P < 0.05)?	Yes
			0
			3		Data analyzed
			2		Sample size, column C	14
			1		Sample size, column D	39
			0
			4
			0
			1
			0
			0
			0
			0
			0
			0
			0
			0
			0

## Sheet: Fig. 2d
PMB + H2A
27.479
14.569
17.438
19.219
19.739
15.653
16.527
8.62
17.386
29.099
64.924
12.656
22.915
19.444
23.369
46.783
34.813
21.545
12.467
11.684
19.444
10.56
19.57
20.949
45.431
89.45
33.218
24.838
19.57
17.67
14.357
5.714
16.721
29.585
32.078
55.509
27.916
21.773
26.968
4.433
25.323
21.323
40.371
28.473
16.203
31.916
16.524
34.57
49.972
28.14
26.264
29.451
20.203
16.162
17.615
21.768
28.448
22.055
10.541
16.391
18.908
19.179
21.545
23.592
22.638
22.01
12.869
14.814
15.295
14.057
24.73
16.464
14.659
5.75
31.281
28.804
16.319
17.202
31.563
18.23
11.49
22.403
37.214
14.384
25.604
16.319
9.601
40.102
9.052
20.038
25.803
11.539
18.607
15.482
12.229
8.097
11.539
13.578
20.84
31.78
23.993
18.826
9.165
8.706
13.196
20.642
18.662
18.105

## Sheet: Fig. 2f
	Untreated	H2A	PMB	PMB + H2A		Column B	H2A		Column D	PMB + H2A		Column C
	0	0	0	0		vs.	vs.		vs.	vs.		vs.
	0	0	0	14		Column A	Untreated		Column C	PMB		Column A
	0	0	0	3
	0	0	0	3		Unpaired t test with Welch's correction			Unpaired t test with Welch's correction			Unpaired t test with Welch's correction
	0	1	0	3		P value	0.1035		P value	0.0229		P value	0.185789
	0	0	6	4		P value summary	ns		P value summary	*		P value summary	ns
	0	0	0	1		Significantly different (P < 0.05)?	No		Significantly different (P < 0.05)?	Yes		Significantly different (P < 0.05)?	No
	0	2	0	0		One- or two-tailed P value?	Two-tailed		One- or two-tailed P value?	Two-tailed		One- or two-tailed P value?	Two-tailed
	0	0	3	3		Welch-corrected t, df	t=1.699, df=22.00		Welch-corrected t, df	t=2.350, df=47.92
	0	0	0	0
	0	0	0	0		How big is the difference?			How big is the difference?
	0	1	0	0		Mean of column A	0		Mean of column C	0.4091
	0	0	0	15		Mean of column B	0.1739		Mean of column D	2.083
	0	0	0	6		Difference between means (B - A) ± SEM	0.1739 ± 0.1024		Difference between means (D - C) ± SEM	1.674 ± 0.7124
	0	0	0	4		95% confidence interval	-0.03842 to 0.3862		95% confidence interval	0.2418 to 3.107
	0	0	0	2		R squared (eta squared)	0.1159		R squared (eta squared)	0.1033
	0	0	0	0
	0	0	0	12		F test to compare variances			F test to compare variances
	0	0	0	0		F, DFn, Dfd	Infinity, 22, 22		F, DFn, Dfd	7.649, 35, 21
	0	0	0	0		P value	<0.0001		P value	<0.0001
	0	0	0	2		P value summary	****		P value summary	****
	0	0	0	2		Significantly different (P < 0.05)?	Yes		Significantly different (P < 0.05)?	Yes
	0	0		1
				0		Data analyzed			Data analyzed
				0		Sample size, column A	23		Sample size, column C	22
				0		Sample size, column B	23		Sample size, column D	36
				0
				0
				0
				0
				0
				0
				0
				0
				0
				0
Fraction with pores		0.130435	0.0869565	0.416667
			Fraction of dual treated WITHOUT pores:	0.583333

## Sheet: Fig. 2g
H2A	PMB	PMB + H2A		Column D	PMB + H2A		Column C	PMB
19.039	13.2	26.032		vs.	vs.		vs.	vs.
19.738	17.182	20.082		Column C	PMB		Column B	H2A
7.524	14.763	23.636
15.103	9.271	27.813		Unpaired t test with Welch's correction			Unpaired t test with Welch's correction
	17.81	7.273		P value	0.0029		P value	0.6574
	9.65	78.709		P value summary	**		P value summary	ns
	27.041	132.839		Significantly different (P < 0.05)?	Yes		Significantly different (P < 0.05)?	No
	19.514	82.141		One- or two-tailed P value?	Two-tailed		One- or two-tailed P value?	Two-tailed
	24.182	50.42		Welch-corrected t, df	t=3.329, df=23.19		Welch-corrected t, df	t=0.4653, df=6.280
		34.736
		49.926		How big is the difference?			How big is the difference?
		32.778		Mean of column C	16.96		Mean of column B	15.35
		36.545		Mean of column D	25.8		Mean of column C	16.96
		36.77		Difference between means (D - C) ± SEM	8.844 ± 2.657		Difference between means (C - B) ± SEM	1.606 ± 3.451
		9.091		95% confidence interval	3.350 to 14.34		95% confidence interval	-6.749 to 9.961
		15.535		R squared (eta squared)	0.3233		R squared (eta squared)	0.03333
		17.153
		42.292		F test to compare variances			F test to compare variances
		10.563		F, DFn, Dfd	8.842, 107, 8		F, DFn, Dfd	1.165, 8, 3
		20.86		P value	0.0027		P value	0.9984
		32.327		P value summary	**		P value summary	ns
		17.249		Significantly different (P < 0.05)?	Yes		Significantly different (P < 0.05)?	No
		17.78
		33.427		Data analyzed			Data analyzed
		9.271		Sample size, column C	9		Sample size, column B	4
		13.847		Sample size, column D	108		Sample size, column C	9
		15.535
		20.328
		11.541
		18.339
		35.432
		29.712
		28.644
		22.699
		26.748
		22.699
		33.697
		28.644
		15.584
		46.293
		90.796
		16.612
		19.489
		45.368
		27.027
		12.993
		21.09
		21.771
		24.174
		21.894
		25.324
		14.993
		40.041
		14.659
		19.582
		20.328
		12.197
		51.458
		38.495
		21.974
		16.824
		27.372
		23.369
		32.897
		20.806
		13.159
		42.326
		22.865
		23.369
		56.215
		24.73
		16.464
		14.659
		5.75
		31.281
		28.804
		16.319
		17.202
		31.563
		18.23
		11.49
		22.403
		37.214
		14.384
		25.604
		16.319
		9.601
		40.102
		9.052
		20.038
		25.803
		11.539
		18.607
		15.482
		12.229
		8.097
		11.539
		13.578
		20.84
		31.78
		23.993
		18.826
		9.165
		8.706
		13.196
		20.642
		18.662
		18.105

## Sheet: Fig. 3b
Untreated			10 µg/ml H2A			0.2 µg/ml PMB			0.2 µg/ml PMB + 10 µg/ml H2A				Untreated	H2A	PMB	PMB + H2A		Column C	0.2 µg/ml PMB		Column D	0.2 µg/ml PMB + 10 µg/ml H2A
350.693	289.739	478.904	99.0178	134.626	113.138	1358.3	1237.13	932.803	3182.65	3525	2234.01		161.323	47.1	3823.87	8006.97		vs.	vs.		vs.	vs.
													262.121	59.1563	442.163	2473.33		Column A	Untreated		Column C	0.2 µg/ml PMB
Untreated (rep. 1)	Untreated (rep. 2)	Untreated (rep. 3)	H2A (rep. 1)	H2A (rep. 2)	H2A (rep. 3)	PMB (rep. 1)	PMB (rep. 2)	PMB (rep. 3)	PMB + H2A (rep. 1)	PMB + H2A (rep. 2)	PMB + H2A (rep. 3)		168.467	327.475	3407.91	2440.16
161.323	219.079	28.7749	47.1	52.2276	42.3189	3823.87	35.4966	28.6998	8006.97	10.525	99.5606		173.762	74.5997	205.513	3083.26		Unpaired t test with Welch's correction			Unpaired t test with Welch's correction
262.121	457.477	281.153	59.1563	114.269	91.4984	442.163	1.93433	42.0044	2473.33	5260.14	114.96		76.9277	62.764	2.43267	3037.14		P value	0.0129		P value	0.0327
168.467	441.225	139.143	327.475	712.795	29.9591	3407.91	6.90138	270.775	2440.16	13457.5	1267.46		554.44	315.625	64.9789	1818.77		P value summary	*		P value summary	*
173.762	401.809	4.00862	74.5997	62.2238	59.1155	205.513	2348.86	1410.11	3083.26	3994.47	7338.4		59.3205	21.2983	409.865	1874.32		Significantly different (P < 0.05)?	Yes		Significantly different (P < 0.05)?	Yes
76.9277	2595.85	95.7582	62.764	112.733	96.6845	2.43267	1855.4	163.007	3037.14	7796.79	7809.26		34.8912	12.2765	331.187	946.62		One- or two-tailed P value?	Two-tailed		One- or two-tailed P value?	Two-tailed
554.44	246.309	266.876	315.625	53.392	63.2546	64.9789	319.563	5381.81	1818.77	8574.49	27.6899		160.831	43.4137	366.416	259.39		Welch-corrected t, df	t=5.806, df=2.748		Welch-corrected t, df	t=4.441, df=2.425
59.3205	356.761	167.716	21.2983	178.372	127.601	409.865	354.392	152.584	1874.32	4893.55	121.031		11.9726	72.2811	1474.05	522.823
34.8912	78.3461	280.811	12.2765	156.157	561.542	331.187	355.429	3036.31	946.62	8221.56	4730.9		330.855	470.557	315.498	1165.08		How big is the difference?			How big is the difference?
160.831	346.241	618.974	43.4137	33.267	101.694	366.416	725.254	158.456	259.39	4.92599	6170.47		94.8299	85.4444	1526.07	149.27		Mean of column A	373.1		Mean of column C	1176
11.9726	316.926	501.23	72.2811	301.074	81.8842	1474.05	446.49	985.27	522.823	3616.41	5953.88		103.463	85.4076	490.71	2095.78		Mean of column C	1176		Mean of column D	2981
330.855	273.808	107.774	470.557	214.302	127.407	315.498	638.131	18.5061	1165.08	2490.95	2932.59		143.639	49.1812	1020.3	3014.6		Difference between means (C - A) ± SEM	803.0 ± 138.3		Difference between means (D - C) ± SEM	1804 ± 406.3
94.8299	330.967	6855.3	85.4444	95.9919	15.9244	1526.07	13.6355	3449.42	149.27	822.972	21.9236		33.2009	71.468	387.582	6085.4		95% confidence interval	339.1 to 1267		95% confidence interval	319.2 to 3290
103.463	354.164	31.4662	85.4076	47.9309	93.3734	490.71	6.85672	727.783	2095.78	4578.93	154.949		85.6364	22.5685	81.2604	36.2168		R squared (eta squared)	0.9246		R squared (eta squared)	0.8905
143.639	300.275	67.9825	49.1812	67.3425	23.4159	1020.3	444.873	1.44246	3014.6	3170.72	990.309		18.4336	88.5534	473.39	206.118		fold change	3.15197
33.2009	309.323	67.5021	71.468	21.461	67.3291	387.582	3586.65	461.823	6085.4	3478.1	4994.25		105.072	62.8885	387.205	222.035					F test to compare variances
85.6364	251.148	48.439	22.5685	163.649	7.56577	81.2604	305.667	124.309	36.2168	6027.84	4765.24		209.183	62.8333	140.044	208.557					F, DFn, Dfd	9.308, 2, 2
18.4336	1878.07	4378.48	88.5534	294.033	46.8037	473.39	236.429	129.383	206.118	6453.73	6147.77		307.529	73.8307	1245.3	234.019					P value	0.194
105.072	58.8702	130.648	62.8885	65.5469	79.8853	387.205	315.207	42.9026	222.035	5186.99	5130.9		44.849	53.1156	927.78	243.249					P value summary	ns
209.183	24.5693	773.485	62.8333	104.915	67.0179	140.044	87.054	360.199	208.557	2698.16	1071.07		804.725	30.6282	3439.85	411.77		F test to compare variances			Significantly different (P < 0.05)?	No
307.529	1258.52	32.8705	73.8307	160.378	116.174	1245.3	2884.16	52.9633	234.019	2529.81	139.665		157.064	53.4805	1435.7	436.126		F, DFn, Dfd	5.155, 2, 2
44.849	598.056	1036.73	53.1156	57.2809	51.5162	927.78	373.138	156.611	243.249	38.181	26.3228		78.1941	292.388	3264.5	194.522		P value	0.325		Data analyzed
804.725	451.115	11.3548	30.6282	147.363	31.6082	3439.85	271.855	84.0662	411.77	14.6581	148.466		871.993	36.5841	1049.61	3858.04		P value summary	ns		Sample size, column C	3
157.064	35.6825	381.511	53.4805	72.6451	74.9001	1435.7	3032.35	2194.37	436.126	2526.55	164.328		1105.85	38.7274	260.057	7683.92		Significantly different (P < 0.05)?	No		Sample size, column D	3
78.1941	7.50968	577.863	292.388	51.0561	57.7398	3264.5	4705.67	5089.15	194.522	3085.45	6531.32		46.9747	37.8653	2151.9	8902.48
871.993	378.826	523.972	36.5841	53.1675	205.222	1049.61	4162.28	49.1799	3858.04	2955.91	1328.53		521.962	7.23968	264.272	7883.29		Data analyzed
1105.85	407.669	87.6665	38.7274	103.581	135.624	260.057	418.501	679.206	7683.92	2968.34	1513.41		163.98	37.053	342.736	3763.41		Sample size, column A	3
46.9747	191.935	292.948	37.8653	119.74	34.3295	2151.9	815.72	362.267	8902.48	28.8568	6694.15		184.796	17.0436	1553.58	6659.63		Sample size, column C	3
521.962	2152.36	5.61179	7.23968	402.432	100.476	264.272	474.215	1988.68	7883.29	3671.91	4626.3		59.0793	23.8882	286.876	7765.86
163.98	231.887	1673.58	37.053	85.5167	136.102	342.736	522.666	2562.81	3763.41	257.162	5.19148		24.1395	36.498	199.078	10017.8
184.796	379.801	361.344	17.0436	20.1179	52.6662	1553.58	104.212	523.578	6659.63	5462.74	144.005		63.8946	52.624	4878.85	10196		PMB+H2A vs. Untreated
59.0793	25.8153	43.8505	23.8882	217.194	57.1538	286.876	413.261	520.029	7765.86	2932.43	381.433		78.5129	97.396	4597.27	9612.95		heterosched. T test p-value:	0.0194886
24.1395	120.802	6431.32	36.498	126.417	59.3595	199.078	222.564	265.032	10017.8	2644.13	4742.52		1217.59	95.7024	2322.53	5371.25		Significantly different (P < 0.05)?
63.8946	409.433	53.7399	52.624	303.006	51.0878	4878.85	285.983	340.185	10196	21.3296	1719.5		40.3417	50.8985	362.823	2687.54		One- or two-tailed P value?	two
78.5129	135.6	904.445	97.396	104.419	107.034	4597.27	2208.9	891.419	9612.95	5382.85	4394.63		4.26687	70.1718	4361.74	7102.18		fold change	7.98861
1217.59	557.154	850.768	95.7024	91.9392	190.008	2322.53	606.744	764.522	5371.25	1844.2	80.5662		56.4125	66.7318	651.338	5936.66
40.3417	54.4043	33.9337	50.8985	38.4119	355.609	362.823	1656.13	725.206	2687.54	8049.22	5038.61		5.28074	56.0942	204.018	32.6419
4.26687	583.584	3.39446	70.1718	57.5785	121.411	4361.74	2626.12	2819.99	7102.18	1533.08	2406.45		64.0965	41.5558	787.411	791.641
56.4125	117.878	373.757	66.7318	134.799	149.151	651.338	168.339	398.944	5936.66	3987.83	2482.86		42.2385	34.8664	426.951	5183.65
5.28074	228.109	40.0817	56.0942	19.7776	89.5701	204.018	224.486	572.484	32.6419	3206.56	134.877		398.526	45.9726	202.234	654.715
64.0965	86.8451	209.143	41.5558	216.348	101.691	787.411	293.052	19.8603	791.641	270.503	149.617		40.9973	78.2484	336.331	3487.3
42.2385	429.897	27.1785	34.8664	159.062	55.7345	426.951	330.95	69.9616	5183.65	6044.12	139.616		103.767	81.7846	480.403	3595.24
398.526	331.175	489.511	45.9726	126.174	67.047	202.234	170.968	112.246	654.715	5033.23	3031.34		170.725	66.9407	853.1	8419.86
40.9973	431.053	1587.93	78.2484	1.41625	69.6476	336.331	1238.74	162.95	3487.3	7547.05	728.013		235.591	107.347	2630.23	5255.22
103.767	1060.17	189.135	81.7846	485.04	82.379	480.403	646.356	189.553	3595.24	4023.55	2431.54		1486.64	149.133	1084.82	4388.55
170.725	326.455	56.2123	66.9407	950.232	21.6242	853.1	1302.13	5182.93	8419.86	727.286	1037.85		51.7701	55.0295	477.954	3018.01
235.591	380.28	217.987	107.347	130.685	497.151	2630.23	1247.97	2788.43	5255.22	171.667	1125.44		196.187	53.5263	766.813	8325.91
1486.64	214.808	612.552	149.133	95.8987	46.5001	1084.82	286.691	1910.89	4388.55	4613.3	1265.08		10.1869	66.4031	121.699	3890.56
51.7701	1320.6	28.7186	55.0295	84.8566	93.7901	477.954	385.744	577.927	3018.01	5967.07	118.398		117.401	45.1076	6260.12	5605.86
196.187	1914.01	236.091	53.5263	445.106	118.319	766.813	186.281	139.588	8325.91	28.7753	396.002		40.2699	317.789	398.126	3354.54
10.1869	376.647	7642.17	66.4031	102.613	174.435	121.699	459.428	57.4523	3890.56	1815.66	532.082		132.788	78.1446	351.316	10563.7
117.401	160.93	22.6397	45.1076	62.6988	71.6853	6260.12	111.907	694.361	5605.86	7377.25	3844.77		307.177	35.299	321.424	3002.14
40.2699	143.152	891.503	317.789	138.191	52.8764	398.126	238.629	181.386	3354.54	6119.28	7499.28		51.6427	103.211	217.817	997.86
132.788	391.21	36.4733	78.1446	51.633	66.6865	351.316	90.9019	1307.63	10563.7	711.489	716.949		69.9058	71.3796	236.913	5349.7
307.177	122.301	533.792	35.299	97.4829	58.9576	321.424	269.677	472.428	3002.14	3089.34	7347.47		265.297	105.206	545.228	2819
51.6427	458.329	51.0023	103.211	128.755	60.8726	217.817	193.544	3053.83	997.86	704.388	1934.05		692.899	57.6426	262.133	327.603
69.9058	418.03	674.205	71.3796	378.955	56.3867	236.913	827.107	2639.91	5349.7	5700.84	2571.28		618.044	1391.19	268.993	34.7635
265.297	46.9283	96.3705	105.206	117.931	81.1543	545.228	263.025	87.2555	2819	876.153	1989.97		43.7027	51.5706	138.485	20.4244
692.899	111.771	67.0299	57.6426	307.541	50.0051	262.133	1051.33	100.416	327.603	9.38048	2918.23		335.881	81.3536	1935.09	772.716
618.044	391.269	50.0178	1391.19	37.1573	33.9064	268.993	193.393	122.051	34.7635	3595.15	1636.42		86.8572	54.8896	243.132	1126.56
43.7027	125.403	96.161	51.5706	214.895	51.3492	138.485	42.1585	25.6112	20.4244	3378.72	85.2622		281.435	91.4689	455.876	5569.89
335.881	148.721	85.7865	81.3536	123.495	55.5557	1935.09	5067.8	2933.77	772.716	1211.6	150.944		61.2496	42.708	247.574	2594.59
86.8572	274.811	170.696	54.8896	87.8025	55.6534	243.132	347.199	49.6827	1126.56	1355.55	1506.57		110.069	18.1735	1418.53	317.005
281.435	202.732	17.803	91.4689	101.941	36.2596	455.876	379.246	588.084	5569.89	4764.44	4053.26		224.82	44.5347	5110.63	2155.35
61.2496	159.001	1439.59	42.708	46.0039	48.5268	247.574	202.869	5119.53	2594.59	1352.23	541.862		401.375	59.1735	477.639	6026.6
110.069	115.37	236.603	18.1735	314.136	17.6945	1418.53	261.509	115.006	317.005	3331.11	4905.5		1194.91	21.0768	3161.52	5418.47
224.82	1791.73	48.9362	44.5347	102.766	11.0254	5110.63	179.653	134.247	2155.35	2803.45	1246.5		427.672	217.385	4376.39	7903.51
401.375	25.4154	40.582	59.1735	155.525	47.4838	477.639	4694.57	410.024	6026.6	1329.26	1012.28		825.123	40.7126	218.796	1605.53
1194.91	103.873	210.276	21.0768	48.3532	42.1449	3161.52	323.35	4791.99	5418.47	2336.02	3553.87		67.7217	455.8	359.75	7914.08
427.672	43.071	132.393	217.385	49.8202	27.6989	4376.39	167.89	281.134	7903.51	4393.01	1222.04		223.708	85.2744	276.211	1072.48
825.123	261.604	51.9278	40.7126	57.5863	45.655	218.796	186.503	551.08	1605.53	3864.5	4562.46		113.261	50.5179	416.671	3921.91
67.7217	72.4122	256.449	455.8	125.199	29.2912	359.75	686.231	1341.71	7914.08	5589.61	817.244		109.219	32.853	4620.72	7359.79
223.708	83.6036	386.506	85.2744	219.972	1.56442	276.211	298.542	233.365	1072.48	5885.34	44.5008		20.0124	64.3367	50.0214	263.808
113.261	198.437	68.5631	50.5179	217.484	371.921	416.671	50.8626	255.235	3921.91	3267.39	1004.76		242.797	62.4249	22.0261	494.484
109.219	519.251	5.97082	32.853	199.538	108.216	4620.72	244.278	65.291	7359.79	2861.38	427.93		391.352	177.084	266.751	53.5368
20.0124	106.089	124.351	64.3367	110.949	441.509	50.0214	126.691	2628.56	263.808	6507.77	4300.28		538.841	28.9336	4836.05	35.5291
242.797	62.833	48.8287	62.4249	78.2296	495.788	22.0261	962.78	3514.06	494.484	4708.71	4181.94		161.365	65.3769	1008.88	39.362
391.352	273.63	347.411	177.084	127.107	385.377	266.751	4080.26	714.674	53.5368	6317.32	4735.93		79.1484	26.8138	289.422	2643.45
538.841	23.145	377.611	28.9336	128.306	81.1173	4836.05	1393.68	2135.17	35.5291	34.8542	1065.11		666.347	32.6354	315.181	7237.13
161.365	74.8369	1711.38	65.3769	105.086	26.5434	1008.88	959.368	2714.61	39.362	44.4475	3847.38		63.6614	46.8331	3638.97	1220.78
79.1484	239.925	118.662	26.8138	60.1122	171.194	289.422	416.599	1184.9	2643.45	80.5117	109.767		234.306	128.475	70.5976	27.4121
666.347	139.238	16.397	32.6354	115.657	328.219	315.181	1512.51	344.359	7237.13	2064.29	141.505		35.5121	40.9602	1660.67	12.7414
63.6614	166.225	2768.48	46.8331	122.381	351.187	3638.97	740.541	263.805	1220.78	1842.56	894.089		25.0287	156.751	569.519	263.543
234.306	60.0871	372.616	128.475	127.466	421.921	70.5976	4541.56	149.634	27.4121	29.1365	151.007		228.427	19.4312	1267.35	1336.11
35.5121	124.128	997.293	40.9602	115.298	10.3508	1660.67	3749.28	3520.91	12.7414	4860.11	873.255		298.853	74.6815	417.194	2718.45
25.0287	117.362	109.921	156.751	105.601	87.6005	569.519	621.512	253.775	263.543	4024.11	3899.13		2609.65	34.6694	340.489	151.072
228.427	118.874	43.8083	19.4312	63.4606	208.307	1267.35	1328.73	82.0194	1336.11	5147.24	3787.42		26.3657	63.6369	451.589	38.1809
298.853	141.286	12.425	74.6815	108.286	358.057	417.194	2097.78	78.5281	2718.45	9451.03	1200.09		31.0333	114.583	286.941	5269.73
2609.65	345.413	256.757	34.6694	71.3204	398.391	340.489	62.3108	7.97909	151.072	6577.99	4762.46		1424.68	43.4965	296.719	1206.13
26.3657	44.2882	86.3627	63.6369	93.5941	421.822	451.589	1931.86	109.493	38.1809	5422.42	114.19		144.59	64.3078	61.6224	11.426
31.0333	27.1509	86.8274	114.583	86.9196	269.987	286.941	704.159	36.874	5269.73	4108.16	50.3132		103.345	29.8389	313.809	7705.33
1424.68	412.423	182.679	43.4965	108.966	459.744	296.719	439.293	4427.75	1206.13		129.735		18.7614	23.21	479.077	4466.12
144.59	267.428	112.889	64.3078	97.3152	431.089	61.6224	130.952	693.154	11.426		5245.92		260.201	19.3387	302.499	1286.5
103.345	64.7452	149.379	29.8389	32.6995	164.282	313.809	596.278	136.028	7705.33		1163.18		74.9663	117.078	153.102	59.1889
18.7614	260.628	222.437	23.21	34.6579	352.534	479.077	902.757	198.955	4466.12		5318.22		142.709	40.1307	407.131	26.0488
260.201	166.449	190.907	19.3387	52.3527	331.445	302.499	372.532	470.416	1286.5		565.35		87.8082	18.8277	521.718	7156.59
74.9663	228.175	2042.91	117.078	30.2052	904.911	153.102	760.734	48.0876	59.1889		5672.59		52.7422	36.4709	239.29	2123.96
142.709	57.3345	155.27	40.1307	75.9564	91.2112	407.131	193.488	2438.8	26.0488		6663.43		1136.42	50.7932	350.315	984.582
87.8082	319.456	1036.47	18.8277	67.6363	9.13439	521.718	129.37	951.072	7156.59		918.145		117.273	64.9095	1873.06	1163.16
52.7422	5.77289	87.897	36.4709	32.0789	57.5199	239.29	413.962	3115.76	2123.96		3491.16		87.8566	56.885	22.3732	5561.92
1136.42	101.193	4636.96	50.7932	33.3629	51.2912	350.315	614.42	49.5979	984.582		104.132		238.694	71.7362	1238.73	4031.81
117.273	826.504	114.189	64.9095	43.1714	62.307	1873.06	226.037	140.856	1163.16		53.5089		4.34451	71.6773	301.565	2940.32
87.8566	41.4393	43.7229	56.885	64.4511	44.5956	22.3732	766.715	157.915	5561.92		319.303		6.88898	67.744	2267.63	196.813
238.694	345.168	140.624	71.7362	90.2235	4.16913	1238.73	3581.21	107.32	4031.81		2896.49		21.5434	36.9235	284.305	2983.34
4.34451	270.703	102.614	71.6773	41.7387	42.821	301.565	449.464	312.219	2940.32		907.541		211.163	233.078	1684.75	2039.27
6.88898	162.216	145.573	67.744	64.4903	105.77	2267.63	547.501	1351.87	196.813		1408.9		47.998	37.749	337.605	14.0397
21.5434	68.7085	581.153	36.9235	78.0794	84.0999	284.305	1297.89	113.72	2983.34		5060.97		4.00554	114.311	4479.41	4794.67
211.163	229.562	377.213	233.078	103.144	70.1832	1684.75	5394.31	76.799	2039.27		97.241		778.686	57.0009	4321.16	5363.67
47.998	130.429	239.609	37.749	66.6227	76.1009	337.605	205.008	138.671	14.0397		133.794		5.9386	43.8788	654.607	6696.66
4.00554	149.221	2142.55	114.311	23.691	66.008	4479.41	438.909	306.536	4794.67		121.565		1298.64	204.857	1067.95	5160.09
778.686	122.578	273.219	57.0009	10.8316	28.3399	4321.16	429.099	216.056	5363.67		2975.46		87.1828	81.8686	823.074	1433.45
5.9386	39.7787	121.285	43.8788	16.0571	161.347	654.607	459.279	541.972	6696.66		5520.53		300.508	101.385	1491.27	4127.17
1298.64	59.0097	417.528	204.857	9.26109	85.8344	1067.95	151.354	384.06	5160.09		2709.38		205.538	74.4025	8159.1	10.525
87.1828	288.477	252.475	81.8686	116.522	103.749	823.074	1299.97	97.7279	1433.45		808.749		44.5019	192.864	1259.67	5260.14
300.508	22.1058	135.137	101.385	506.156	30.145	1491.27	694.684	1687.01	4127.17		7738.63		87.0564	51.8682	1834.63	13457.5
205.538	120.809	176.306	74.4025	37.0707	76.1413	8159.1	5745.49	248.585			6298.63		78.215	61.5449	706.405	3994.47
44.5019	662.56	93.7277	192.864	52.0155	153.983	1259.67	438.514	1228.1			1438.79		125.887	59.1522	4881.54	7796.79
87.0564	44.4711	306.128	51.8682	102.203	59.4779	1834.63	5162.95	194.476			347.096		4834.13	36.7425	3407.41	8574.49
78.215	12.3377	452.859	61.5449	51.8124	65.2493	706.405	1572.8	3493.9			131.169		123.316	129.168	1164.16	4893.55
125.887	474.352	13.7233	59.1522	61.7303	64.2094	4881.54	327.82	461.348			74.4536		27.9987	52.9778	16.1681	8221.56
4834.13	202.074	120.955	36.7425	169.897	181.416	3407.41	195.911	39.9474			9.99234		33.0201	65.1278	6.48333	4.92599
123.316	37.4886	1084.41	129.168	24.3974	171.258	1164.16	1446.51	20.2817			14.0898		640.308	36.7754	548.597	3616.41
27.9987	36.2221	99.0533	52.9778	87.9476	80.2925	16.1681	402.053	107.838			246.414		63.0733	57.7896	18.5542	2490.95
33.0201	191.591	72.6483	65.1278	64.1748	146.045	6.48333	110.434	134.543			1793.22		51.5221	27.6817	22.9678	822.972
640.308	42.9231	170.957	36.7754	70.5598	59.5267	548.597	1423.98	762.073			1230.64		69.1815	28.9022	347.947	4578.93
63.0733	86.4791	146.56	57.7896	62.227	66.1843	18.5542	232.307	547.672			2812.65		3377.18	22.997	689.063	3170.72
51.5221	55.4871	58.5436	27.6817	1.55333	23.5474	22.9678	3756.16	559.907			5100.44		4.95755	12.2144	754.17	3478.1
69.1815	13.628	1521.63	28.9022	86.8759	80.8619	347.947	228.406	409.264			1460.01		51.687	13.6263	9088.17	6027.84
3377.18	163.592	246.553	22.997	87.9915	83.1487	689.063	252.237	2347.46			1763.52		997.886	61.4033	2955.57	6453.73
4.95755	86.7573	155.369	12.2144	79.5964	77.0313	754.17	6706.69	339.045					43.5889	52.4872	341.848	5186.99
51.687	13.8158	127.968	13.6263	98.7634	203.094	9088.17	3659.55	259.735					17.3922	94.5346	3776.81	2698.16
997.886	32.0719	251.475	61.4033	156.005	60.9578	2955.57	1771.17	388.984					570.18	83.5332	403.634	2529.81
43.5889	332.943	145.805	52.4872	28.2069	68.1326	341.848	884.994						174.366	104.179	367.991	38.181
17.3922	10.9338	82.7616	94.5346	70.0425	24.367	3776.81	560.862						285.903	3.96865	1457.75	14.6581
570.18	81.421	118.884	83.5332	87.6072	45.6139	403.634	143.204						800.327	66.1073	132.159	2526.55
174.366	8.86347	93.1191	104.179	94.3758	132.048	367.991	45.802						51.9775	72.4363	16.0365	3085.45
285.903	96.2016	155.113	3.96865	20.1315	80.3842	1457.75	618.186						244.782	144.649	3763.38	2955.91
800.327	83.8167	79.9189	66.1073	100.194	67.866	132.159	2717.44						63.6007	27.4855	1900.55	2968.34
51.9775	35.9333	59.0683	72.4363	51.4635	20.8781	16.0365	4004.38						73.6099	88.4505	4683.52	28.8568
244.782	1077.43	210.798	144.649	64.5939	207.483	3763.38	249.068						77.343	144.476	1434.03	3671.91
63.6007	66.9881	481.863	27.4855	126.396	44.8321	1900.55	165.425						74.6856	26.9966	1685.8	257.162
73.6099	218.309	384.475	88.4505	272.762	56.6272	4683.52	326.896						1982.25	53.5572	1792.88	5462.74
77.343	73.3002	289.437	144.476	161.63	120.941	1434.03	2466.81						439.78	53.4902	5710.59	2932.43
74.6856	855.401	94.8103	26.9966	28.131	91.9292	1685.8	187.076						246.519	75.1083	21.6268	2644.13
1982.25	32.8676	83.7908	53.5572	151.219	53.5037	1792.88	3281.7						110.361	48.2694	5.63203	21.3296
439.78	101.024	9.18269	53.4902	23.7202	337.283	5710.59	473.278						81.9636	44.0637	3.9155	5382.85
246.519	257.447	903.67	75.1083	417.379	54.5495	21.6268	583.258						18.5383	11.7812	5211.96	1844.2
110.361	9.96864	90.8701	48.2694	62.3745	36.7664	5.63203	91.4063						595.883	29.5771	757.139	8049.22
81.9636	64.7268	98.6168	44.0637	157.189	102.529	3.9155	424.331						43.3608	3488.37	1763.27	1533.08
18.5383	156.34	65.6747	11.7812	173.298	90.9422	5211.96	934.557						58.7018	110.389	1102.86	3987.83
595.883	89.7279	109.142	29.5771	90.5851	63.3619	757.139	1181.42						132.422	35.6656	581.269	3206.56
43.3608	37.9915	63.0275	3488.37	129.049	18.7339	1763.27	5184.92						106.954	50.0346	7300.86	270.503
58.7018	66.4612	107.717	110.389	411.954	42.0981	1102.86	212.409						61.6541	88.2719	35.4966	6044.12
132.422	535.588	92.8797	35.6656	91.6965	92.2367	581.269	4481.55						81.3727	72.2233	1.93433	5033.23
106.954	1483.71	61.9778	50.0346	77.824	56.5726	7300.86	218.877						89.7547	45.6145	6.90138	7547.05
61.6541	124.235	490.317	88.2719	104.344	32.5428		90.6115						1315.39	3.31115	2348.86	4023.55
81.3727	166.726	490.564	72.2233	202.152	85.8169		506.117						664.964	86.5271	1855.4	727.286
89.7547	245.139	71.957	45.6145	2.9271	315.614		2169.57						126.216	26.4559	319.563	171.667
1315.39	120.658	7178.14	3.31115	142.713	63.3359		2587.37						71.3022	45.1289	354.392	4613.3
664.964	67.8328	459.17	86.5271	79.8565	113.174		198.096						66.3061	111.15	355.429	5967.07
126.216	313.241	132.363	26.4559	134.912	113.15		1022.53						147.661	77.8027	725.254	28.7753
71.3022	36.6174	613.759	45.1289	134.292	127.694		155.705						4741.8	33.0011	446.49	1815.66
66.3061	179.555	186.25	111.15	72.4034	61.773		2699.29						184.476	28.2032	638.131	7377.25
147.661	399.427	106.143	77.8027	251.314	43.0968		845.248						598.495	87.713	13.6355	6119.28
4741.8	62.7684	3569.1	33.0011	135.809	279.905		2423.69						567.658	46.0331	6.85672	711.489
184.476	208.062	50.1956	28.2032	315.142	229.123		612.616						139.945	77.3792	444.873	3089.34
598.495	78.2195	64.9891	87.713	78.3881	6.26228		534.379						2754.24	40.1128	3586.65	704.388
567.658	47.3136	123.207	46.0331	390.797	13.0029		336.475						37.9156	47.9573	305.667	5700.84
139.945	3.26731	85.346	77.3792	103.141	20.5688		1042.05						49.9409	58.7791	236.429	876.153
2754.24	183.056	108.932	40.1128	101.695	26.3016		4574.8						273.49	68.7262	315.207	9.38048
37.9156	513.294	2335.6	47.9573	141.788	19.2995		4410.99						306.581	109.968	87.054	3595.15
49.9409	276.898	140.685	58.7791	48.3258	72.1945		528.515						160.856	78.4629	2884.16	3378.72
273.49	58.2728	163.705	68.7262	146.421	18.0588		5410.21						127.917	66.4555	373.138	1211.6
306.581	108.6	536	109.968	137.266	37.9913		3513.93						38.096	10.2863	271.855	1355.55
160.856	22.4589	167.765	78.4629	185.192	64.7747		173.085						35.3202	42.5986	3032.35	4764.44
127.917	167.074	77.0833	66.4555	114.919	64.795		1047.21						47.2538	36.3202	4705.67	1352.23
38.096	861.219	95.9379	10.2863	165.774	68.5713		489.68						342.114	19.6179	4162.28	3331.11
35.3202	98.0756	114.616	42.5986	746.747	43.5063		2559.72						42.8138	52.2276	418.501	2803.45
47.2538	2.81034	79.221	36.3202	209.211	1059.62		506.843						277.264	114.269	815.72	1329.26
342.114	458.148	81.2677	19.6179	105.55	57.9447		242.781						42.7091	712.795	474.215	2336.02
42.8138	3.4083	29.7381		171.871	41.2707		134.651						301.904	62.2238	522.666	4393.01
277.264	63.1948	37.2349		116.343	48.5955		156.12						133.533	112.733	104.212	3864.5
42.7091	53.4824	264.013		44.433	67.649		7386.4						114.729	53.392	413.261	5589.61
301.904	69.8426	423.814		90.2338	778.658		970.68						258.467	178.372	222.564	5885.34
133.533	123.896	141.047		295.941	52.1506		446.32						115.134	156.157	285.983	3267.39
114.729	384.742	821.659		80.3597	417.06		349.58						709.815	33.267	2208.9	2861.38
258.467	139.501	64.0069		41.7974	26.9947		180.723						18.9413	301.074	606.744	6507.77
115.134	8964.78	182.612		63.2889	103.806		589.564						1383.27	214.302	1656.13	4708.71
709.815	58.561	31.3548		1229.04	25.6896		3776.84						55.1356	95.9919	2626.12	6317.32
18.9413	217.432	29.8458		44.8384	229.068		333.966						159.619	47.9309	168.339	34.8542
1383.27	89.2376	52.3943		77.0626	287.401		223.005						48.0084	67.3425	224.486	44.4475
55.1356	1995.16	107.304		122.38	61.4485		306.222						208.006	21.461	293.052	80.5117
159.619	30.4979	67.1556		84.878	99.0636		223.934						7230.88	163.649	330.95	2064.29
48.0084	63.4384	108.374		69.319	121.915		1591.6						7.07103	294.033	170.968	1842.56
208.006	9236.59	57.7099		103.909	78.9357		4264.89						443.903	65.5469	1238.74	29.1365
7230.88	433.404	315.632		35.3545	73.1409		649.852						68.8966	104.915	646.356	4860.11
7.07103	5.53114	65.681		76.1903	88.6824		2129.2						125.726	160.378	1302.13	4024.11
443.903	461.349	63.0335		103.611	40.2439		25.6584						88.0935	57.2809	1247.97	5147.24
68.8966	224.006	200.539		112.999	67.1602		2172.38						246.836	147.363	286.691	9451.03
125.726	152.151	2320.3		38.2323	49.1917		144.699						40.3084	72.6451	385.744	6577.99
88.0935	62.1041	4050.4		61.5707	42.9593		1236.3						387.964	51.0561	186.281	5422.42
246.836	268.581	73.3217		80.2899	19.6012		791.245						568.445	53.1675	459.428	4108.16
40.3084	84.107	2.62298		165.483	63.8706		739.948						127.911	103.581	111.907	99.5606
387.964	27.9729	207.121		46.444	72.901		256.304						167.521	119.74	238.629	114.96
568.445	457.691	103.948		144.632	1032.89		3317.41						50.0257	402.432	90.9019	1267.46
127.911	178.563	106.733		56.5335	62.7826		114.529						355.753	85.5167	269.677	7338.4
167.521	117.152	210.91		136.468	22.4996		1031.53						51.7767	20.1179	193.544	7809.26
50.0257	205.603	230.146		33.109	69.7004		217.687						45.4771	217.194	827.107	27.6899
355.753	70.759	155.63		4.79962	66.8443		637.008						189.818	126.417	263.025	121.031
51.7767	145.318	608.31		30.3483	51.022		922.865						81.7554	303.006	1051.33	4730.9
45.4771	248.848	111.286		22.6425	126.365		141.199						279.774	104.419	193.393	6170.47
189.818	117.093	221.587		31.9857	40.0729		1066.9						135.524	91.9392	42.1585	5953.88
81.7554	108.21	242.342		89.8822	38.9484		136.679						564.896	38.4119	5067.8	2932.59
279.774	230.054	140.365		54.8655	102.674		2561.42						118.35	57.5785	347.199	21.9236
135.524	358.382	117.074		55.4475	32.083		308.786						135.765	134.799	379.246	154.949
564.896	4.25607	110.799		55.9319	32.0048		576.881						115.998	19.7776	202.869	990.309
118.35	1187.58	385.755		116.938	68.6509		157.366						99.5524	216.348	261.509	4994.25
135.765	401.081	71.7352		93.9781	37.8295		1561.23						288.047	159.062	179.653	4765.24
115.998	317.999	818.751		84.1412	20.0691		1850.48						78.8153	126.174	4694.57	6147.77
99.5524	42.4594	87.1084		66.7886	20.1307		269.464						143.022	1.41625	323.35	5130.9
288.047	10.2911	75.0369		102.123	20.0003		540.601						92.718	485.04	167.89	1071.07
78.8153	18.6151	107.91		108.68	41.2339		4255.38						64.2818	950.232	186.503	139.665
143.022	10.75	61.7794		158.507	37.5934		235.494						150.921	130.685	686.231	26.3228
92.718	87.2123	11.9202		1080.67	2.47735		73.6774						50.8934	95.8987	298.542	148.466
64.2818	434.39	156.718		109.949	64.0757		4621.97						369.792	84.8566	50.8626	164.328
150.921	362.228			139.951	75.9462		556.496						166.254	445.106	244.278	6531.32
50.8934	219.956			51.0333	96.7038		1801.42						224.086	102.613	126.691	1328.53
369.792	54.7576			240.886	101.046		952.093						164.154	62.6988	962.78	1513.41
166.254	505.843			87.3444	14.3404		341.202						255.04	138.191	4080.26	6694.15
224.086	819.715			42.7427	91.9441		87.3189						402.122	51.633	1393.68	4626.3
164.154	2.87559			82.6802	95.1247		2448.63						65.2199	97.4829	959.368	5.19148
255.04	11.1464			64.344	24.0063		1218.75						109.42	128.755	416.599	144.005
402.122	3285.51			1105.16	173.166		123.163						104.517	378.955	1512.51	381.433
65.2199	82.8986			76.0508	78.3521		479.935						201.579	117.931	740.541	4742.52
109.42	533.691			133.63	137.481		239.692						66.6167	307.541	4541.56	1719.5
104.517	99.0809			102.271	78.9858		3772.21						1429	37.1573	3749.28	4394.63
201.579	63.3815			73.9393	125.836		311.603						595.354	214.895	621.512	80.5662
66.6167	285.419			133.241	123.546		309.014						100.388	123.495	1328.73	5038.61
1429	2.17586			152.976	87.9792		5001.99						676.081	87.8025	2097.78	2406.45
595.354	93.227			147.42	227.238		5264.18						112.348	101.941	62.3108	2482.86
100.388	36.5953			148.051	162.888		3488.73						265.7	46.0039	1931.86	134.877
676.081	87.407			69.9024	90.4945		250.834						87.5757	314.136	704.159	149.617
112.348	179.239			155.008	144.69		394.022						215.784	102.766	439.293	139.616
265.7	402.94			107.268	47.4118		4083.44						160.637	155.525	130.952	3031.34
87.5757	436.617			134.042	282.709		154.075						386.761	48.3532	596.278	728.013
215.784	49.1579			68.6734	48.2063		518.769						84.6175	49.8202	902.757	2431.54
160.637	93.7809			88.1417	14.2268		2256.21						136.939	57.5863	372.532	1037.85
386.761	153.123			141.722	45.4978		6963.99						29.1676	125.199	760.734	1125.44
84.6175	112.173			165.863	179.65		587.018						170.514	219.972	193.488	1265.08
136.939	970.808			118.96	469.081		1427						74.2177	217.484	129.37	118.398
29.1676	325.273			157.94	22.6773		272.766						68.4124	199.538	413.962	396.002
170.514	1420.72			174.366	84.9261		2366.57						86.4217	110.949	614.42	532.082
74.2177	67.1329			99.3517	172.209		3102.5						109.106	78.2296	226.037	3844.77
68.4124	33.2007			93.0454	249.706		100.96						120.514	127.107	766.715	7499.28
86.4217	229.98			84.852	906.78		3953.13						96.3374	128.306	3581.21	716.949
109.106	6.25785			62.8246	133.247		2449.21						565.274	105.086	449.464	7347.47
120.514	265.892			93.1591	157.787		4153.71						90.8217	60.1122	547.501	1934.05
96.3374	258.025			157.783	16.0829		1008.21						292.381	115.657	1297.89	2571.28
565.274	16.0137			61.6197	200.9		420.05						35.0762	122.381	5394.31	1989.97
90.8217	45.0627			124.068	176.32		77.1983						102.543	127.466	205.008	2918.23
292.381	115.707			141.16	139.328		1494.81						88.009	115.298	438.909	1636.42
35.0762	582.84			109.947	146.499		4912.9						98.4393	105.601	429.099	85.2622
102.543	100.646			155.234	107.121		1402.46						46.3026	63.4606	459.279	150.944
88.009	148.239			43.3594	21.6523		2787.64						104.493	108.286	151.354	1506.57
98.4393	58.5502			965.368	89.9268		1327.04						28.2651	71.3204	1299.97	4053.26
46.3026	306.624			101.986	156.644		1945.64						176.955	93.5941	694.684	541.862
104.493	69.749			127.448	70.965		319.074						119.361	86.9196	5745.49	4905.5
28.2651	353.004			109.943	98.2757		367.049						108.352	108.966	438.514	1246.5
176.955	218.029			33.8025	645.25		374.734						53.013	97.3152	5162.95	1012.28
119.361	57.3016			79.5249	56.8974		1047.68						117.567	32.6995	1572.8	3553.87
108.352	60.5903			128.855	36.6813		432.576						122.189	34.6579	327.82	1222.04
53.013	62.5297			117	18.2088		94.7756						45.8835	52.3527	195.911	4562.46
117.567	27.1657			72.8625	45.4752		133.78						236.646	30.2052	1446.51	817.244
122.189	330.225			100.238	74.4805		539.761						49.972	75.9564	402.053	44.5008
45.8835	52.0528			75.262	70.7723		497.537						612.916	67.6363	110.434	1004.76
236.646	56.5508			97.2127	46.6531		1207.11						32.4654	32.0789	1423.98	427.93
49.972	136.197			109.214	91.4568		793.348						59.4634	33.3629	232.307	4300.28
612.916	40.3286			208.545	46.0646		151.466						19.2896	43.1714	3756.16	4181.94
32.4654	88.4141			387.019	72.1611		429.534						9.77896	64.4511	228.406	4735.93
59.4634	40.9972			157.926	683.396		320.842						168.136	90.2235	252.237	1065.11
19.2896	95.0609			133.511	5.3988		314.324						111.847	41.7387	6706.69	3847.38
9.77896	44.8319			72.7774	87.6028		2602.4						178.04	64.4903	3659.55	109.767
168.136	69.9704			58.9506	31.2948		3917.63						43.3843	78.0794	1771.17	141.505
111.847	20.9273			502.101	96.8338		79.5957						9250	103.144	884.994	894.089
178.04	278.337			108.439	68.3721		777.133						1927.57	66.6227	560.862	151.007
43.3843	27.4665			79.8511	30.0523								16.279	23.691	143.204	873.255
9250	193.209			128.71	96.6712								43.7323	10.8316	45.802	3899.13
1927.57	359.954			92.9146	43.1513								136.317	16.0571	618.186	3787.42
16.279	42.2402			136.765	46.854								113.237	9.26109	2717.44	1200.09
43.7323	186.453			77.861	51.1311								1193.29	116.522	4004.38	4762.46
136.317	63.0125			73.0581	83.6636								98.6973	506.156	249.068	114.19
113.237	73.8302			57.7371	65.8745								57.3666	37.0707	165.425	50.3132
1193.29	1332.42			152.536	67.196								196.631	52.0155	326.896	129.735
98.6973	42.7875			52.1021	42.1441								90.3817	102.203	2466.81	5245.92
57.3666	531.998			7.61011	121.836								195.11	51.8124	187.076	1163.18
196.631	88.0194			96.7707	110.131								66.6685	61.7303	3281.7	5318.22
90.3817	21.471			114.669	70.261								2442.23	169.897	473.278	565.35
195.11	97.236			111.016	68.2903								189.439	24.3974	583.258	5672.59
66.6685	113.63			585.013	73.2355								28.2568	87.9476	91.4063	6663.43
2442.23	630.246			38.9312	31.4451								188.505	64.1748	424.331	918.145
189.439	140.33			25.2914	21.7921								14.3736	70.5598	934.557	3491.16
28.2568	144.268			8.63535	62.8686								9.72903	62.227	1181.42	104.132
188.505	56.6683			65.8736	113.006								36.3196	1.55333	5184.92	53.5089
14.3736	80.9855			22.7644	67.3557								25.4593	86.8759	212.409	319.303
9.72903	29.4744			75.5989	97.9341								78.7401	87.9915	4481.55	2896.49
36.3196	43.7009			109.791	55.9376								260.598	79.5964	218.877	907.541
25.4593	127.68			34.0105	50.6534								81.6276	98.7634	90.6115	1408.9
78.7401	284.092			90.3065	84.7225								146.577	156.005	506.117	5060.97
260.598	125.679			170.454	30.9292								468.632	28.2069	2169.57	97.241
81.6276	189.389			16.3707	40.4094								1689.73	70.0425	2587.37	133.794
146.577	53.6422			124.366	368.048								110.806	87.6072	198.096	121.565
468.632	71.6315			621.043	80.2942								77.8312	94.3758	1022.53	2975.46
1689.73	128.918			84.5922	69.7001								81.1485	20.1315	155.705	5520.53
110.806	134.406			88.3281	43.7998								173.356	100.194	2699.29	2709.38
77.8312	48.0142			78.0918	122.728								57.1781	51.4635	845.248	808.749
81.1485	51.1456			83.9102	115.421								954.608	64.5939	2423.69	7738.63
173.356	250.771			119.377	21.0499								78.4215	126.396	612.616	6298.63
57.1781	65.6322			49.0156	40.9685								36.4851	272.762	534.379	1438.79
954.608	19.3943			110.756	10.4576								35.7021	161.63	336.475	347.096
78.4215	47.5739			82.9658	105.611								50.6591	28.131	1042.05	131.169
36.4851	52.2142			109.358	73.6835								5.92087	151.219	4574.8	74.4536
35.7021	48.5925			148.69	35.1243								219.872	23.7202	4410.99	9.99234
50.6591	76.4141			128.626	11.3558								203.594	417.379	528.515	14.0898
5.92087	64.6469			151.592	8.95501								9.41456	62.3745	5410.21	246.414
219.872	105.089			116.734	55.9388								326.68	157.189	3513.93	1793.22
203.594	65.9063			101.383	52.4745								99.2495	173.298	173.085	1230.64
9.41456	102.182			128.425	28.2161								987.808	90.5851	1047.21	2812.65
326.68	165.255			57.8321	30.5462								51.3792	129.049	489.68	5100.44
99.2495	110.999			95.9729	38.8686								790.589	411.954	2559.72	1460.01
987.808	334.797			1182.98	15.2476								25.743	91.6965	506.843	1763.52
51.3792	42.1388			199.943	8.09818								467.131	77.824	242.781
790.589	197.054			98.749	136.555								108.743	104.344	134.651
25.743	212.06			66.2807	12.2532								195.77	202.152	156.12
467.131	216.161			47.4845	28.7166								70.9585	2.9271	7386.4
108.743	36.4646			85.9801	1.95735								220.48	142.713	970.68
195.77	68.0474			8.66476	17.4888								515.709	79.8565	446.32
70.9585	96.9607			65.5033									2.28304	134.912	349.58
220.48	213.48			108.838									70.6992	134.292	180.723
515.709	407.862			65.6209									33.7765	72.4034	589.564
2.28304	303.485			154.735									121.484	251.314	3776.84
70.6992	71.2128			185.968									40.7034	135.809	333.966
33.7765	67.6674			214.138									9741.07	315.142	223.005
121.484	68.534			66.6394									7.19932	78.3881	306.222
40.7034	154.789			706.535									48.9475	390.797	223.934
9741.07	187.008			163.066									20.7953	103.141	1591.6
7.19932	61.7911			78.8844									33.4843	101.695	4264.89
48.9475	70.0057			130.377									465.548	141.788	649.852
20.7953	102.901			132.43									26.0238	48.3258	2129.2
33.4843	42.3829			97.0673									6.19151	146.421	25.6584
465.548	27.9628			90.1493									40.0374	137.266	2172.38
26.0238	51.8144			136.146									33.6015	185.192	144.699
6.19151	109.526			165.75									26.2186	114.919	1236.3
40.0374	27.106			111.865									1559.21	165.774	791.245
33.6015	102.047			121.361									27.4176	746.747	739.948
26.2186	42.7617			140.444									98.3542	209.211	256.304
1559.21	81.5346			1242.74									23.1706	105.55	3317.41
27.4176	79.1847			71.4283									188.051	171.871	114.529
98.3542	36.3493			123.499									286.873	116.343	1031.53
23.1706	14.6028			48.1105									277.643	44.433	217.687
188.051	25.2016			138.329									774.583	90.2338	637.008
286.873	256.058			78.4759									219.079	295.941	922.865
277.643	10.3696			100.431									457.477	80.3597	141.199
774.583	79.0095			137.295									441.225	41.7974	1066.9
	22.7735			47.2013									401.809	63.2889	136.679
	48.5172			55.8367									2595.85	1229.04	2561.42
	19.515			87.9825									246.309	44.8384	308.786
	174.836			46.3044									356.761	77.0626	576.881
	83.2392			80.5206									78.3461	122.38	157.366
	96.2944			128.072									346.241	84.878	1561.23
	983.628			26.8242									316.926	69.319	1850.48
	116.242			69.1533									273.808	103.909	269.464
	7.05393			151.972									330.967	35.3545	540.601
	64.6288			53.6441									354.164	76.1903	4255.38
	46.8744			129.771									300.275	103.611	235.494
	42.8149			219.343									309.323	112.999	73.6774
	24.7098			21.8594									251.148	38.2323	4621.97
	70.5143			49.1425									1878.07	61.5707	556.496
	45.6156			13.7418									58.8702	80.2899	1801.42
	191.638			46.11									24.5693	165.483	952.093
	157.534			19.3532									1258.52	46.444	341.202
	118.238			52.5481									598.056	144.632	87.3189
	60.3336			100.272									451.115	56.5335	2448.63
	29.1769			30.3081									35.6825	136.468	1218.75
	46.8011			3.73177									7.50968	33.109	123.163
	10213.4			12.8498									378.826	4.79962	479.935
	38.1241			87.8375									407.669	30.3483	239.692
	56.7873			32.4164									191.935	22.6425	3772.21
	347.043			24.0585									2152.36	31.9857	311.603
	70.6613			124.449									231.887	89.8822	309.014
	74.4687			428.991									379.801	54.8655	5001.99
	45.372			39.2265									25.8153	55.4475	5264.18
	430.317			79.0265									120.802	55.9319	3488.73
	116.045			70.2313									409.433	116.938	250.834
	2085.23			801.593									135.6	93.9781	394.022
	39.6374			462.264									557.154	84.1412	4083.44
	37.528			82.0993									54.4043	66.7886	154.075
	73.296			75.3067									583.584	102.123	518.769
	55.7497			85.9116									117.878	108.68	2256.21
	196.364			26.9812									228.109	158.507	6963.99
	83.2823			91.0661									86.8451	1080.67	587.018
	66.9576			38.8791									429.897	109.949	1427
	20.1127			253.99									331.175	139.951	272.766
	165.22			92.5656									431.053	51.0333	2366.57
	46.9246			111.126									1060.17	240.886	3102.5
	122.617			86.7002									326.455	87.3444	100.96
	129.932			70.1981									380.28	42.7427	3953.13
	65.4752			48.0794									214.808	82.6802	2449.21
	96.4295			1127.53									1320.6	64.344	4153.71
	62.1076			3.79959									1914.01	1105.16	1008.21
	42.6085			121.348									376.647	76.0508	420.05
	188.3			164.958									160.93	133.63	77.1983
	84.9101			57.229									143.152	102.271	1494.81
	36.3006			28.74									391.21	73.9393	4912.9
	122.824			56.7703									122.301	133.241	1402.46
	176.848			143.847									458.329	152.976	2787.64
	102.764			119.561									418.03	147.42	1327.04
	100.786			65.4472									46.9283	148.051	1945.64
	116.304			197.359									111.771	69.9024	319.074
	73.9722			49.907									391.269	155.008	367.049
	64.4541			103.139									125.403	107.268	374.734
	1456.16			32.6742									148.721	134.042	1047.68
	42.5803			113.555									274.811	68.6734	432.576
	42.6301			68.0738									202.732	88.1417	94.7756
	1.0388			130.135									159.001	141.722	133.78
	110.83			78.1469									115.37	165.863	539.761
	60.9851			88.5039									1791.73	118.96	497.537
	65.8249			83.7668									25.4154	157.94	1207.11
	62.0135			143.936									103.873	174.366	793.348
	277.643			255.115									43.071	99.3517	151.466
	9.85646			83.4315									261.604	93.0454	429.534
	61.4293			90.0768									72.4122	84.852	320.842
	30.6182			81.0661									83.6036	62.8246	314.324
	2587.21			1057									198.437	93.1591	2602.4
	54.4212			22.5553									519.251	157.783	3917.63
	128.237			7.95546									106.089	61.6197	79.5957
	46.8571			85.782									62.833	124.068	777.133
	138.531			122.378									273.63	141.16	28.6998
	2.75972			123.113									23.145	109.947	42.0044
	28.8267			66.1179									74.8369	155.234	270.775
	3.66518			4.609									239.925	43.3594	1410.11
	9.51718			52.7044									139.238	965.368	163.007
	51.7516			33.8317									166.225	101.986	5381.81
	74.9182			32.2156									60.0871	127.448	152.584
	41.3368			21.3844									124.128	109.943	3036.31
	90.3115												117.362	33.8025	158.456
	73.6466												118.874	79.5249	985.27
	52.7988												141.286	128.855	18.5061
	108.886												345.413	117	3449.42
	11.6765												44.2882	72.8625	727.783
	8.83502												27.1509	100.238	1.44246
	276.153												412.423	75.262	461.823
	28.3374												267.428	97.2127	124.309
	76.5451												64.7452	109.214	129.383
	118.996												260.628	208.545	42.9026
	164.625												166.449	387.019	360.199
	54.499												228.175	157.926	52.9633
	19.5298												57.3345	133.511	156.611
	4845.98												319.456	72.7774	84.0662
	48.2393												5.77289	58.9506	2194.37
	132.59												101.193	502.101	5089.15
	34.9095												826.504	108.439	49.1799
	34.4284												41.4393	79.8511	679.206
	40.596												345.168	128.71	362.267
													270.703	92.9146	1988.68
													162.216	136.765	2562.81
													68.7085	77.861	523.578
													229.562	73.0581	520.029
													130.429	57.7371	265.032
													149.221	152.536	340.185
													122.578	52.1021	891.419
													39.7787	7.61011	764.522
													59.0097	96.7707	725.206
													288.477	114.669	2819.99
													22.1058	111.016	398.944
													120.809	585.013	572.484
													662.56	38.9312	19.8603
													44.4711	25.2914	69.9616
													12.3377	8.63535	112.246
													474.352	65.8736	162.95
													202.074	22.7644	189.553
													37.4886	75.5989	5182.93
													36.2221	109.791	2788.43
													191.591	34.0105	1910.89
													42.9231	90.3065	577.927
													86.4791	170.454	139.588
													55.4871	16.3707	57.4523
													13.628	124.366	694.361
													163.592	621.043	181.386
													86.7573	84.5922	1307.63
													13.8158	88.3281	472.428
													32.0719	78.0918	3053.83
													332.943	83.9102	2639.91
													10.9338	119.377	87.2555
													81.421	49.0156	100.416
													8.86347	110.756	122.051
													96.2016	82.9658	25.6112
													83.8167	109.358	2933.77
													35.9333	148.69	49.6827
													1077.43	128.626	588.084
													66.9881	151.592	5119.53
													218.309	116.734	115.006
													73.3002	101.383	134.247
													855.401	128.425	410.024
													32.8676	57.8321	4791.99
													101.024	95.9729	281.134
													257.447	1182.98	551.08
													9.96864	199.943	1341.71
													64.7268	98.749	233.365
													156.34	66.2807	255.235
													89.7279	47.4845	65.291
													37.9915	85.9801	2628.56
													66.4612	8.66476	3514.06
													535.588	65.5033	714.674
													1483.71	108.838	2135.17
													124.235	65.6209	2714.61
													166.726	154.735	1184.9
													245.139	185.968	344.359
													120.658	214.138	263.805
													67.8328	66.6394	149.634
													313.241	706.535	3520.91
													36.6174	163.066	253.775
													179.555	78.8844	82.0194
													399.427	130.377	78.5281
													62.7684	132.43	7.97909
													208.062	97.0673	109.493
													78.2195	90.1493	36.874
													47.3136	136.146	4427.75
													3.26731	165.75	693.154
													183.056	111.865	136.028
													513.294	121.361	198.955
													276.898	140.444	470.416
													58.2728	1242.74	48.0876
													108.6	71.4283	2438.8
													22.4589	123.499	951.072
													167.074	48.1105	3115.76
													861.219	138.329	49.5979
													98.0756	78.4759	140.856
													2.81034	100.431	157.915
													458.148	137.295	107.32
													3.4083	47.2013	312.219
													63.1948	55.8367	1351.87
													53.4824	87.9825	113.72
													69.8426	46.3044	76.799
													123.896	80.5206	138.671
													384.742	128.072	306.536
													139.501	26.8242	216.056
													8964.78	69.1533	541.972
													58.561	151.972	384.06
													217.432	53.6441	97.7279
													89.2376	129.771	1687.01
													1995.16	219.343	248.585
													30.4979	21.8594	1228.1
													63.4384	49.1425	194.476
													9236.59	13.7418	3493.9
													433.404	46.11	461.348
													5.53114	19.3532	39.9474
													461.349	52.5481	20.2817
													224.006	100.272	107.838
													152.151	30.3081	134.543
													62.1041	3.73177	762.073
													268.581	12.8498	547.672
													84.107	87.8375	559.907
													27.9729	32.4164	409.264
													457.691	24.0585	2347.46
													178.563	124.449	339.045
													117.152	428.991	259.735
													205.603	39.2265	388.984
													70.759	79.0265
													145.318	70.2313
													248.848	801.593
													117.093	462.264
													108.21	82.0993
													230.054	75.3067
													358.382	85.9116
													4.25607	26.9812
													1187.58	91.0661
													401.081	38.8791
													317.999	253.99
													42.4594	92.5656
													10.2911	111.126
													18.6151	86.7002
													10.75	70.1981
													87.2123	48.0794
													434.39	1127.53
													362.228	3.79959
													219.956	121.348
													54.7576	164.958
													505.843	57.229
													819.715	28.74
													2.87559	56.7703
													11.1464	143.847
													3285.51	119.561
													82.8986	65.4472
													533.691	197.359
													99.0809	49.907
													63.3815	103.139
													285.419	32.6742
													2.17586	113.555
													93.227	68.0738
													36.5953	130.135
													87.407	78.1469
													179.239	88.5039
													402.94	83.7668
													436.617	143.936
													49.1579	255.115
													93.7809	83.4315
													153.123	90.0768
													112.173	81.0661
													970.808	1057
													325.273	22.5553
													1420.72	7.95546
													67.1329	85.782
													33.2007	122.378
													229.98	123.113
													6.25785	66.1179
													265.892	4.609
													258.025	52.7044
													16.0137	33.8317
													45.0627	32.2156
													115.707	21.3844
													582.84	42.3189
													100.646	91.4984
													148.239	29.9591
													58.5502	59.1155
													306.624	96.6845
													69.749	63.2546
													353.004	127.601
													218.029	561.542
													57.3016	101.694
													60.5903	81.8842
													62.5297	127.407
													27.1657	15.9244
													330.225	93.3734
													52.0528	23.4159
													56.5508	67.3291
													136.197	7.56577
													40.3286	46.8037
													88.4141	79.8853
													40.9972	67.0179
													95.0609	116.174
													44.8319	51.5162
													69.9704	31.6082
													20.9273	74.9001
													278.337	57.7398
													27.4665	205.222
													193.209	135.624
													359.954	34.3295
													42.2402	100.476
													186.453	136.102
													63.0125	52.6662
													73.8302	57.1538
													1332.42	59.3595
													42.7875	51.0878
													531.998	107.034
													88.0194	190.008
													21.471	355.609
													97.236	121.411
													113.63	149.151
													630.246	89.5701
													140.33	101.691
													144.268	55.7345
													56.6683	67.047
													80.9855	69.6476
													29.4744	82.379
													43.7009	21.6242
													127.68	497.151
													284.092	46.5001
													125.679	93.7901
													189.389	118.319
													53.6422	174.435
													71.6315	71.6853
													128.918	52.8764
													134.406	66.6865
													48.0142	58.9576
													51.1456	60.8726
													250.771	56.3867
													65.6322	81.1543
													19.3943	50.0051
													47.5739	33.9064
													52.2142	51.3492
													48.5925	55.5557
													76.4141	55.6534
													64.6469	36.2596
													105.089	48.5268
													65.9063	17.6945
													102.182	11.0254
													165.255	47.4838
													110.999	42.1449
													334.797	27.6989
													42.1388	45.655
													197.054	29.2912
													212.06	1.56442
													216.161	371.921
													36.4646	108.216
													68.0474	441.509
													96.9607	495.788
													213.48	385.377
													407.862	81.1173
													303.485	26.5434
													71.2128	171.194
													67.6674	328.219
													68.534	351.187
													154.789	421.921
													187.008	10.3508
													61.7911	87.6005
													70.0057	208.307
													102.901	358.057
													42.3829	398.391
													27.9628	421.822
													51.8144	269.987
													109.526	459.744
													27.106	431.089
													102.047	164.282
													42.7617	352.534
													81.5346	331.445
													79.1847	904.911
													36.3493	91.2112
													14.6028	9.13439
													25.2016	57.5199
													256.058	51.2912
													10.3696	62.307
													79.0095	44.5956
													22.7735	4.16913
													48.5172	42.821
													19.515	105.77
													174.836	84.0999
													83.2392	70.1832
													96.2944	76.1009
													983.628	66.008
													116.242	28.3399
													7.05393	161.347
													64.6288	85.8344
													46.8744	103.749
													42.8149	30.145
													24.7098	76.1413
													70.5143	153.983
													45.6156	59.4779
													191.638	65.2493
													157.534	64.2094
													118.238	181.416
													60.3336	171.258
													29.1769	80.2925
													46.8011	146.045
													10213.4	59.5267
													38.1241	66.1843
													56.7873	23.5474
													347.043	80.8619
													70.6613	83.1487
													74.4687	77.0313
													45.372	203.094
													430.317	60.9578
													116.045	68.1326
													2085.23	24.367
													39.6374	45.6139
													37.528	132.048
													73.296	80.3842
													55.7497	67.866
													196.364	20.8781
													83.2823	207.483
													66.9576	44.8321
													20.1127	56.6272
													165.22	120.941
													46.9246	91.9292
													122.617	53.5037
													129.932	337.283
													65.4752	54.5495
													96.4295	36.7664
													62.1076	102.529
													42.6085	90.9422
													188.3	63.3619
													84.9101	18.7339
													36.3006	42.0981
													122.824	92.2367
													176.848	56.5726
													102.764	32.5428
													100.786	85.8169
													116.304	315.614
													73.9722	63.3359
													64.4541	113.174
													1456.16	113.15
													42.5803	127.694
													42.6301	61.773
													1.0388	43.0968
													110.83	279.905
													60.9851	229.123
													65.8249	6.26228
													62.0135	13.0029
													277.643	20.5688
													9.85646	26.3016
													61.4293	19.2995
													30.6182	72.1945
													2587.21	18.0588
													54.4212	37.9913
													128.237	64.7747
													46.8571	64.795
													138.531	68.5713
													2.75972	43.5063
													28.8267	1059.62
													3.66518	57.9447
													9.51718	41.2707
													51.7516	48.5955
													74.9182	67.649
													41.3368	778.658
													90.3115	52.1506
													73.6466	417.06
													52.7988	26.9947
													108.886	103.806
													11.6765	25.6896
													8.83502	229.068
													276.153	287.401
													28.3374	61.4485
													76.5451	99.0636
													118.996	121.915
													164.625	78.9357
													54.499	73.1409
													19.5298	88.6824
													4845.98	40.2439
													48.2393	67.1602
													132.59	49.1917
													34.9095	42.9593
													34.4284	19.6012
													40.596	63.8706
													28.7749	72.901
													281.153	1032.89
													139.143	62.7826
													4.00862	22.4996
													95.7582	69.7004
													266.876	66.8443
													167.716	51.022
													280.811	126.365
													618.974	40.0729
													501.23	38.9484
													107.774	102.674
													6855.3	32.083
													31.4662	32.0048
													67.9825	68.6509
													67.5021	37.8295
													48.439	20.0691
													4378.48	20.1307
													130.648	20.0003
													773.485	41.2339
													32.8705	37.5934
													1036.73	2.47735
													11.3548	64.0757
													381.511	75.9462
													577.863	96.7038
													523.972	101.046
													87.6665	14.3404
													292.948	91.9441
													5.61179	95.1247
													1673.58	24.0063
													361.344	173.166
													43.8505	78.3521
													6431.32	137.481
													53.7399	78.9858
													904.445	125.836
													850.768	123.546
													33.9337	87.9792
													3.39446	227.238
													373.757	162.888
													40.0817	90.4945
													209.143	144.69
													27.1785	47.4118
													489.511	282.709
													1587.93	48.2063
													189.135	14.2268
													56.2123	45.4978
													217.987	179.65
													612.552	469.081
													28.7186	22.6773
													236.091	84.9261
													7642.17	172.209
													22.6397	249.706
													891.503	906.78
													36.4733	133.247
													533.792	157.787
													51.0023	16.0829
													674.205	200.9
													96.3705	176.32
													67.0299	139.328
													50.0178	146.499
													96.161	107.121
													85.7865	21.6523
													170.696	89.9268
													17.803	156.644
													1439.59	70.965
													236.603	98.2757
													48.9362	645.25
													40.582	56.8974
													210.276	36.6813
													132.393	18.2088
													51.9278	45.4752
													256.449	74.4805
													386.506	70.7723
													68.5631	46.6531
													5.97082	91.4568
													124.351	46.0646
													48.8287	72.1611
													347.411	683.396
													377.611	5.3988
													1711.38	87.6028
													118.662	31.2948
													16.397	96.8338
													2768.48	68.3721
													372.616	30.0523
													997.293	96.6712
													109.921	43.1513
													43.8083	46.854
													12.425	51.1311
													256.757	83.6636
													86.3627	65.8745
													86.8274	67.196
													182.679	42.1441
													112.889	121.836
													149.379	110.131
													222.437	70.261
													190.907	68.2903
													2042.91	73.2355
													155.27	31.4451
													1036.47	21.7921
													87.897	62.8686
													4636.96	113.006
													114.189	67.3557
													43.7229	97.9341
													140.624	55.9376
													102.614	50.6534
													145.573	84.7225
													581.153	30.9292
													377.213	40.4094
													239.609	368.048
													2142.55	80.2942
													273.219	69.7001
													121.285	43.7998
													417.528	122.728
													252.475	115.421
													135.137	21.0499
													176.306	40.9685
													93.7277	10.4576
													306.128	105.611
													452.859	73.6835
													13.7233	35.1243
													120.955	11.3558
													1084.41	8.95501
													99.0533	55.9388
													72.6483	52.4745
													170.957	28.2161
													146.56	30.5462
													58.5436	38.8686
													1521.63	15.2476
													246.553	8.09818
													155.369	136.555
													127.968	12.2532
													251.475	28.7166
													145.805	1.95735
													82.7616	17.4888
													118.884
													93.1191
													155.113
													79.9189
													59.0683
													210.798
													481.863
													384.475
													289.437
													94.8103
													83.7908
													9.18269
													903.67
													90.8701
													98.6168
													65.6747
													109.142
													63.0275
													107.717
													92.8797
													61.9778
													490.317
													490.564
													71.957
													7178.14
													459.17
													132.363
													613.759
													186.25
													106.143
													3569.1
													50.1956
													64.9891
													123.207
													85.346
													108.932
													2335.6
													140.685
													163.705
													536
													167.765
													77.0833
													95.9379
													114.616
													79.221
													81.2677
													29.7381
													37.2349
													264.013
													423.814
													141.047
													821.659
													64.0069
													182.612
													31.3548
													29.8458
													52.3943
													107.304
													67.1556
													108.374
													57.7099
													315.632
													65.681
													63.0335
													200.539
													2320.3
													4050.4
													73.3217
													2.62298
													207.121
													103.948
													106.733
													210.91
													230.146
													155.63
													608.31
													111.286
													221.587
													242.342
													140.365
													117.074
													110.799
													385.755
													71.7352
													818.751
													87.1084
													75.0369
													107.91
													61.7794
													11.9202
													156.718

[truncated: 26 more sheets: Fig. 3d, Fig. 4b, Fig. 4c, Fig. 4e AF488, Fig. 4e PI, Fig. 5b AF488, Fig. 5b PI, Fig. 5c, Fig. S1a, Fig. S1b, Fig. S1d, Fig. S1f, Fig. S1g, Fig. S3b, Fig. S4b, Fig. S4d, Fig. S4f, Fig. S5b, Fig. S5d, Fig. S5f …]
